# Supplementary material for: Root nutrient capture and leaf resorption efficiency modulated by different influential factors jointly alleviated P limitation in Quercus acutissima across the North–South Transect of Eastern China
Source: For Res (Fayettev). 2022 May 24;2:7. doi: 10.48130/FR-2022-0007 (PMC11524281; doi:10.48130/FR-2022-0007)
Supplement: Supplementary file 1 — Supplementary data to this article can be found online. [file FR-2022-0007-S1.zip]

Archive with 3 entries (3 files):
- 10.48130_FR-2022-0007-Suppl-FigureS2.pdf
- 10.48130_FR-2022-0007-Suppl-TableS1.pdf
- 10.48130_FR-2022-0007-Suppl-FigureS1.pdf
